# Supplementary material for: Enzymatic Hydrolysate of Cinnamon Waste Material as Feedstock for the Microbial Production of Carotenoids
Source: Int J Environ Res Public Health. 2021 Jan 28;18(3):1146. doi: 10.3390/ijerph18031146 (PMC7908450; doi:10.3390/ijerph18031146)
Supplement: Supplementary file 1 [file ijerph-18-01146-s001.zip]

Archive with 1 entries (1 files):
- ijerph-1060076-supplementary.pptx
